# Supplementary material for: Toxicity Assessment of Metyltetraprole, a Novel Fungicide Inhibitor, to Embryo/Larval Zebrafish (Danio rerio)
Source: Toxics. 2025 Jul 28;13(8):634. doi: 10.3390/toxics13080634 (PMC12390205; doi:10.3390/toxics13080634)
Supplement: Supplementary file 1 [file toxics-13-00634-s001.zip]

Archive with 2 entries (2 files):
- Suppl. Methods.pdf
- Supplemental Tables.pdf
